# Supplementary material for: The efficacy and safety of roxadustat for the treatment of anemia in non-dialysis dependent chronic kidney disease patients: An updated systematic review and meta-analysis of randomized clinical trials
Source: PLoS One. 2022 Apr 1;17(4):e0266243. doi: 10.1371/journal.pone.0266243 (PMC8974992; doi:10.1371/journal.pone.0266243)
Supplement: S1 File — (XLSX) [file pone.0266243.s014.xlsx]

## Sheet: Sheet2
Study ID	N																																		References
	1.Randomization Process					2.a Deviations from the intended interventions (effect of assignment to intervention)									3. Missing outcome data						4. Risk of bias in measurement of the outcome							5. Risk of bias in selection of the reported result					Overall risk of bias
	1.1 Was the allocation sequence random?	1.2 Was the allocation sequence concealed until participants were enrolled and assigned to interventions?	1.3 Did baseline differences between intervention groups suggest a problem with the randomization process?	Risk-of-bias judgement	Optional: What is the predicted direction of bias arising from the randomization process?	2.1. Were participants aware of their assigned intervention during the trial?	2.2. Were carers and people delivering the interventions aware of participants' assigned intervention during the trial?	2.3. If Y/PY/NI to 2.1 or 2.2: Were there deviations from the intended intervention that arose because of the trial context?	2.4.If Y/PY to 2.3: Were these deviations likely to have affected the outcome?	2.5. If Y/PY/NI to 2.4: Were these deviations from intended intervention balanced between groups?	2.6 Was an appropriate analysis used to estimate the effect of assignment to intervention?	2.7 If N/PN/NI to 2.6: Was there potential for a substantial impact (on the result) of the failure to analyse participants in the group to which they were randomized?	Risk-of-bias judgement	Optional: What is the predicted direction of bias arising due to deviations from the intended interventions?	3.1 Were data for this outcome available for all, or nearly all, participants randomized?	3.2 If N/PN/NI to 3.1: Is there evidence that the result was not biased by missing outcome data?	3.3 If N/PN to 3.2: Could missingness in the outcome depend on its true value?	3.4 If Y/PY/NI to 3.3: Is it likely that missingness in the outcome depended on its true value?	Risk-of-bias judgement	Optional: What is the predicted direction of bias due to missing outcome data?	4.1 Was the method of measuring the outcome inappropriate?	4.2 Could measurement or ascertainment of the outcome have differed between intervention groups?	4.3 If N/PN/NI to 4.1 and 4.2: Were outcome assessors aware of the intervention received by study participants?	4.4 If Y/PY/NI to 4.3: Could assessment of the outcome have been influenced by knowledge of intervention received?	4.5 If Y/PY/NI to 4.4: Is it likely that assessment of the outcome was influenced by knowledge of intervention received?	Risk-of-bias judgement	Optional: What is the predicted direction of bias in measurement of the outcome?	5.1 Were the data that produced this result analysed in accordance with a pre-specified analysis plan that was finalized before unblinded outcome data were available for analysis?	5.2 Is the numerical result being assessed likely to have been selected, on the basis of the results, from multiple eligible outcome measurements (e.g. scales, definitions, time points) within the outcome domain?	5.3 Is the numerical result being assessed likely to have been selected, on the basis of the results, from multiple eligible analyses of the data?	Risk-of-bias judgement	Optional: What is the predicted direction of bias due to selection of the reported result?	Risk-of-bias judgement	Optional: What is the overall predicted direction of bias for this outcome?
	Y / PY / PN / N / NI	Y / PY / PN / N / NI	Y / PY / PN / N / NI	High / low / some concerns	NA / Favours experimental / Favours comparator / Towards null /Away from null / Unpredictable	Y / PY / PN / N / NI	Y / PY / PN / N / NI	Y / PY / PN / N / NI	Y / PY / PN / N / NI	Y / PY / PN / N / NI	Y / PY / PN / N / NI	Y / PY / PN / N / NI	High / low / some concerns	NA / Favours experimental / Favours comparator / Towards null /Away from null / Unpredictable	Y / PY / PN / N / NI	Y / PY / PN / N /	Y / PY / PN / N / NI	Y / PY / PN / N / NI	High / low / some concerns	NA / Favours experimental / Favours comparator / Towards null /Away from null / Unpredictable	Y / PY / PN / N / NI	Y / PY / PN / N / NI	Y / PY / PN / N / NI	Y / PY / PN / N / NI	Y / PY / PN / N / NI	High / low / some concerns	NA / Favours experimental / Favours comparator / Towards null /Away from null / Unpredictable	Y / PY / PN / N / NI	Y / PY / PN / N / NI	Y / PY / PN / N / NI	High / low / some concerns	NA / Favours experimental / Favours comparator / Towards null /Away from null / Unpredictable	High / low / some concerns	NA / Favours experimental / Favours comparator / Towards null /Away from null / Unpredictable
Akizawa et al. 2019	Y	PY	N	low		N	N				Y		low		PY				low		N	N	N			low			PY	N	High		high		Akizawa T, Iwasaki M, Otsuka T, Reusch M, Misumi T. Roxadustat Treatment of Chronic Kidney Disease-Associated Anemia in Japanese Patients Not on Dialysis: A Phase 2, Randomized, Double-Blind, Placebo-Controlled Trial. Adv Ther. 2019;36(6):1438-54.
Akizawa et al. 2021	Y	Y	NI	low		Y	Y	NI					some		Y				low		N	N	Y	NI	PN	some		Y	PN	N	low		high		Akizawa T, Iwasaki M, Otsuka T, Yamaguchi Y, Reusch M. Phase 3 Study of Roxadustat to Treat Anemia in Non-Dialysis-Dependant CKD. Kidney Int Rep. 2021;6(7):1810-28.
Barratt et al. 2021	N			High		Y	y	NI					some		N	PN	N		low		N	N	Y	NI	PN	some		Y	PN	N	low		high		Barratt J, Andric B, Tataradze A, Schomig M, Reusch M, Valluri U, et al. Roxadustat for the treatment of anaemia in chronic kidney disease patients not on dialysis: a phase 3, randomised, open-label, active-controlled study (DOLOMITES). Nephrol Dial Transplant. 2021.
Besarab et al. 2015		Ni	NI	some		Y	Y	NI					some		PN	N	PY	PN	some		N	N	Y	NI	PN	some			PY	N	High		high		Besarab A, Provenzano R, Hertel J, Zabaneh R, Klaus SJ, Lee T, et al. Randomized placebo-controlled dose-ranging and pharmacodynamics study of roxadustat (FG-4592) to treat anemia in nondialysis-dependent chronic kidney disease (NDD-CKD) patients. Nephrol Dial Transplant. 2015;30(10):1665-73.
Chen et al. 2017		NI	N	some		N	N				Y		low		N	PN	N		low		N	N	N			low		Y	PN	N	low		some		Chen N, Qian J, Chen J, Yu X, Mei C, Hao C, et al. Phase 2 studies of oral hypoxia-inducible factor prolyl hydroxylase inhibitor FG-4592 for treatment of anemia in China. Nephrol Dial Transplant. 2017;32(8):1373-86.
Chen et al. 2019		NI	N	some		N	N				Y		low		PN	N	PY	PN	some		N	N	N			low		Y	PN	N	low		high		Chen N, Hao C, Peng X, Lin H, Yin A, Hao L, et al. Roxadustat for Anemia in Patients with Kidney Disease Not Receiving Dialysis. N Engl J Med. 2019;381(11):1001-10.
Coyne et al. 2021		NI	N	some		N	N				Y		low		N	PN	N		low		N	N	N			low		Y	PN	N	low		some		Coyne DW, Roger SD, Shin SK, Kim SG, Cadena AA, Moustafa MA, et al. Roxadustat for CKD-related Anemia in Non-dialysis Patients. Kidney Int Rep. 2021;6(3):624-35.
Fishbane et al. 2021		NI	N	some		N	N				Y		low		N	PN	N		low		N	N	N			low		Y	PN	N	low		some		Fishbane S, El-Shahawy MA, Pecoits-Filho R, Van BP, Houser MT, Frison L, et al. Roxadustat for Treating Anemia in Patients with CKD Not on Dialysis: Results from a Randomized Phase 3 Study. J Am Soc Nephrol. 2021;32(3):737-55.
Shutov et al. 2021		NI	N	some		N	N				Y		low		PN	N	PY	PN	some		N	N	N			low		Y	PN	N	low		high		Shutov E, Sulowicz W, Esposito C, Tataradze A, Andric B, Reusch M, et al. Roxadustat for the treatment of anemia in chronic kidney disease patients not on dialysis: a phase 3, randomized, double-blind, placebo-controlled study (ALPS). Nephrol Dial Transplant. 2021
